# Supplementary material for: A K-17 serotype specific Klebsiella phage JKP2 with biofilm reduction potential
Source: Virus Res. 2023 Apr 2;329:199107. doi: 10.1016/j.virusres.2023.199107 (PMC10194101; doi:10.1016/j.virusres.2023.199107)
Supplement: Supplementary file 2 [file mmc2.xls]

## Sheet: Sheet1
Table S6.1: JKP2 genome annotation. Assigned functions were based on the homology search by HHpred, HMMER, InterProscan, Cath, UniProtKB, NCBI blastp and RAST server.
ORF	start	stop	size	strand	Predicted fucntion by RAST server	NCBI Blastp	Interproscan	HMMER	HHPRED	CATH	UniProtKB	SignalP	TMHMM	Final Annotation	Class
ORF1	720	1010	291	+	hypothetical protein						Uncharacterized protein			hypothetical protein	H
ORF2	1041	1343	303	+	Phage terminase small subunit Gp18, DNA packaging	DNA maturase A					DNA maturase A			terminase small subunit	Peckaging proteins
ORF3	1343	3199	1857	+	Phage terminase large subunit Gp19, DNA packaging	Terminase large subunit	P-loop_NTPase		DNA MATURASE B; HYDROLASE, ATPASE, DNA TRANSLOCATION		DNA maturase B			terminase large subunit	Peckaging proteins
ORF4	3199	3573	375	+	Phage protein	putative structural protein					Uncharacterized protein			hypothetical protein	H
ORF5	3585	3767	183	+	Phage protein	hypothetical protein HOR34_gp53					Uncharacterized protein			hypothetical protein	H
ORF6	3767	4171	405	+	putative spanin	putative spanin					Putative spanin	Lipoprotein signal peptide (Sec/SPII) Cleavage site between pos. 16 and 17	2	spanin	Lysis
ORF7	4164	4415	252	+	Phage holin	putative holin	Lysis protein S/ IPR007054/Phage Holin/cytolysis	Phage_holin_2_1			Putative holin		1	holin	Lysis
ORF8	4399	4995	597	+	Phage endolysin	putative endolysin	Lysozyme_dom_sf		Lysozyme; lysozyme-like, Antimicrobial, Bacteriolytic enzyme, Glycosidase, Hydrolase, Late protein	Lysozyme	Endolysin	Signal peptide (Sec/SPI) Cleavage site between pos. 22 and 23	2	Endolysin	Lysis
ORF9	6502	6717	216	+	hypothetical protein									hypothetical protein	H
ORF10	6796	7371	655	+	hypothetical protein									hypothetical protein	H
ORF11	7869	8078	210	+	hypothetical protein						DNA topoisomerase II large subunit			hypothetical protein	H
ORF12	8071	8334	264	+	hypothetical protein									hypothetical protein	H
ORF13	8347	8586	240	+	hypothetical protein		Protein of unknown function DUF987 (IPR009329)	Protein of unknown function (DUF987)						hypothetical protein	H
ORF14	8589	8768	180	+	hypothetical protein									hypothetical protein	H
ORF15	8765	8971	207	+	hypothetical protein	hypothetical protein HOS98_gp47								hypothetical protein	H
ORF16	8959	9303	345	+	hypothetical protein	hypothetical protein AU150_gp10								hypothetical protein	H
ORF17	9281	11023	1743	+	Phage protein									hypothetical protein	H
ORF18	11023	12069	1047	+	Phage peptidase	putative peptidase	Zn-dependent exopeptidases		aminopeptidase					peptidase	Other
ORF19	12072	12518	447	+	Phage protein	hypothetical protein HOQ99_gp13								hypothetical protein	H
ORF20	12511	12657	147	+	hypothetical protein								1	hypothetical protein	H
ORF21	12667	13452	786	+	Phage primase/helicase protein Gp4A	DNA primase/helicase	DNA primase core	Toprim-like	DNA primase		DNA primase/helicase			DNA primase	Replication
ORF22	13449	13643	195	+	Phage protein	hypothetical protein AVT67_gp15					Uncharacterized protein 15	Signal peptide (Sec/SPI) Cleavage site between pos. 16 and 17		hypothetical protein	H
ORF23	13644	14924	1281	+	Phage DNA helicase	putative DNA helicase		AAA domain			Putative DNA helicase			Phage DNA helicase	Replication
ORF24	14976	15131	156	+	Phage protein	hypothetical protein HOS98_gp04								hypothetical protein	H
ORF25	15274	17664	2391	+	Phage DNA-directed DNA polymerase (EC 2.7.7.7)	DNA polymerase I	DNA polymerase A (IPR002298)/• DNA-directed DNA polymerase activity (GO:0003887)	DNA polymerase family A	DNA polymerase nu		DNA-directed DNA polymerase			DNA-directed DNA polymerase	Replication
ORF26	17661	18209	549	+	hypothetical protein	putative nucleotidyl transferase	Nucleotidyltransferase		CCA tRNA nucleotidyltransferase 1, mitochondrial; protein-RNA complex, tRNA, non-coding RNA, CCA-adding enzyme, nucleotidyltransferase,					Nucleotidyltransferase	Replication
ORF27	18199	18417	219	+	Phage protein	hypothetical protein AU164_gp20								hypothetical protein	H
ORF28	18579	19559	981	+	Phage phosphoesterase	metallophosphoesterase	Metallo-depent_PP-like		Hypothetical protein yfcE; yfce, structural genomics, phosphoesterase		Phosphoesterase			Phage phosphoesterase	Replication
ORF29	19822	20667	846	+	Phage protein p21	large tegument protein					Large tegument protein			Large tegument protein	Structurall
ORF30	20721	20975	255	+	Phage protein	hypothetical protein KMI6_34								hypothetical protein	H
ORF31	20979	21353	375	+	Phage protein									hypothetical protein	H
ORF32	21353	21514	162	+	hypothetical protein								1	hypothetical protein	H
ORF33	21517	21714	198	+	hypothetical protein									hypothetical protein	H
ORF34	21717	21878	162	+	Phage protein								1	hypothetical protein	H
ORF35	21878	22384	507	+	Phage exonuclease (EC 3.1.11.3)	putative HNH endonuclease	HNH_nuc/DNA binding (GO:0003677) DNA-binding transcription factor activity (GO:0003700)	HNH endonuclease		HNH homing endonuclease; HNH catalytic motif, Helix-turn-helix DNA binding domain, protein-DNA complex				HNH endonuclease	Peckaging proteins
ORF36	22359	23333	975	+	Phage exonuclease (EC 3.1.11.3)	5'-3' exonuclease			5'-3' exonuclease, TAQ DNA POLYMERASE; DNA POLYMERASE		Exonuclease			5'-3' exonuclease	Replication
ORF37	23290	23490	201	+	Phage protein	beta-galactosidase								hypothetical protein	H
ORF38	23484	23714	231	+	hypothetical protein				Transcription elongation factor SPT5; RNA polymerase II, transcription elongation					Transcription elongation factor	Replication
ORF39	23921	24133	213	+	Phage endonuclease	DNA endonuclease VII	Endonuclease_7	Recombination endonuclease VII	RECOMBINATION ENDONUCLEASE VII;		Putative DNA endonuclease VII			DNA endonuclease VII	Replication
ORF40	24130	24591	462	+	Phage nucleotide kinase Gp1.7, phosphorylates dGMP to dGDP and dTMP to dTDP	nucleotide kinase	Nucleotidyltransferase	Protein of unknwon function (DUF3310)						nucleotide kinase	Replication
ORF41	24733	27201	2469	+	Phage DNA-directed RNA polymerase (EC 2.7.7.6)	RNA polymerase	DNA-directed RNA polymerase, phage-type (IPR002092)	DNA-dependent RNA polymerase	DNA-directed RNA polymerase	DNA-directed RNA polymerase	DNA-directed RNA polymerase			RNA polymerase	Replication
ORF42	27211	27549	339	+	hypothetical protein		YspA, cpYpsA-related SLOG family	YspA, cpYpsA-related SLOG family	DNA processing protein DprA; SAM and Rossmann Fold, DNA processing protein A, DNA BINDING PROTEIN					YspA-related SLOG family	Replication
ORF43	27573	28013	441	+	Phage protein				N-acetyltransferase, GNAT					hypothetical protein	H
ORF44	28010	28273	264	+	Phage protein	hypothetical								hypothetical protein	H
ORF45	28283	29878	1596	+	Phage collar, head-to-tail connector protein Gp8	head tail connector	Head-to-tail connector protein, podovirus-type (IPR020991)	Bacteriophage head to tail connecting protein	Portal protein; viral complex, DNA ejection		Putative head-tail connector protein			portal protein	Structurall
ORF46	29893	30735	843	+	Phage capsid assembly scaffolding protein p31	putative scaffolding protein					Putative scaffolding protein			scaffolding protein	Structurall
ORF47	30761	31780	1020	+	Phage major capsid protein Gp10A	capsid protein			MAJOR CAPSID PROTEIN		Capsid protein			Major Capsid protein	Structurall
ORF48	31792	31974	183	+	Phage protein	capsid scaffolding protein					Uncharacterized protein 43			capsid scaffolding protein	Structurall
ORF49	32062	32622	561	+	Phage non-contractile tail tubular protein Gp11	putative tail tubular protein A	Tail tubular protein Gp11 (IPR033767)	Tail tubular protein	Tail tubular protein A; tail tubular protein, bacteriophage, exopolysaccharide depolymerase		Tail tubular protein A			tail tubular protein A/exopolysaccharide depolymerase/type 3 adaptor protein	Structurall
ORF50	32632	34992	2361	+	Phage non-contractile tail tubular protein Gp12	putative tail tubular protein B			Tail tubular protein gp12; viral complex, DNA ejection		Putative tail tubular protein B			tail tubular protein B/head closure protein	Structurall
ORF51	34994	35581	588	+	Phage internal virion protein A	internal virion protein A			Internal virion protein gp14		Internal virion protein A	Signal peptide (Sec/SPI) Cleavage site between pos. 20 and 21		internal virion protein A	Structurall
ORF52	35598	38282	2685	+	Phage internal virion protein B	internal virion protein B			Internal virion protein gp15; T7, ejectosome, ejection protein					internal virion protein B	Structurall
ORF53	38333	42031	3699	+	Phage DNA ejectosome component Gp16, peptidoglycan lytic exotransglycosylase (EC 4.2.2.n1)	putative internal core protein			Peptidoglycan transglycosylase gp16; T7, ejectosome, ejection protein, genome-delivery, podoviridae		Putative internal core protein			internal core protein	Structurall
ORF54	42713	42129	585	-	hypothetical protein	putative tail fiber protein	Phage_T7_tail_fibre		Tailspike protein		Phage T7 tail fibre protein			tail fiber protein	Structurall
															Hypothetical 25	Hypothetical 25
															Structural 12	Known 30
															Replication 11
															Peckaging 3
															Lysis 3
															Other 1

## Sheet: Sheet2
			1 + <1 666 666 1
			2 + 720 1010 291 1
			3 + 1041 1343 303 1
			4 + 1343 3199 1857 1
			5 + 3199 3573 375 1
			6 + 3585 3767 183 1
			7 + 3767 4171 405 1
			8 + 4164 4415 252 1
			9 + 4399 4995 597 1
			10 + 6502 6717 216 1
			11 + 6796 7371 576 1
			12 + 7884 8078 195 1
			13 + 8071 8334 264 1
			14 + 8347 8586 240 1
			15 + 8589 8768 180 1
			16 + 8765 8971 207 1
			17 + 8959 9303 345 1
			18 + 9293 11023 1731 1
			19 + 11023 12069 1047 1
			20 + 12072 12518 447 1
			21 + 12511 12657 147 1
			22 + 12667 13452 786 1
			23 + 13455 13643 189 1
			24 + 13644 14924 1281 1
			25 + 14976 15131 156 1
			26 + 15289 17664 2376 1
			27 + 17661 18209 549 1
			28 + 18199 18417 219 1
			29 + 18579 19559 981 1
			30 + 19822 20667 846 1
			31 + 20721 20975 255 1
			32 + 20979 21353 375 1
			33 + 21353 21514 162 1
			34 + 21517 21714 198 1
			35 + 21717 21878 162 1
			36 + 21878 22384 507 1
			37 + 22386 23333 948 1
			38 + 23314 23490 177 1
			39 + 23484 23714 231 1
			40 + 23711 24133 423 1
			41 + 24130 24591 462 1
			42 + 24733 27201 2469 1
			43 + 27211 27549 339 1
			44 + 27573 28013 441 1
			45 + 28010 28273 264 1
			46 + 28283 29878 1596 1
			47 + 29893 30735 843 1
			48 + 30761 31780 1020 1
			49 + 31792 31974 183 1
			50 + 32062 32622 561 1
			51 + 32632 34992 2361 1
			52 + 34994 35581 588 1
			53 + 35598 38282 2685 1
			54 + 38333 42031 3699 1
			55 + 42024 >43211 1188 1

## Sheet: Sheet3
ORF	start	stop	strand	Size
ORF1	720	1010	+	291	hypothetical protein
ORF2	1041	1343	+	303	terminase small subunit
ORF3	1343	3199	+	1857	terminase large subunit
ORF4	3199	3573	+	375	hypothetical protein
ORF5	3585	3767	+	183	hypothetical protein
ORF6	3767	4171	+	405	spanin
ORF7	4164	4415	+	252	holin
ORF8	4399	4995	+	597	Endolysin
ORF9	6502	6717	+	216	hypothetical protein
ORF10	6796	7371	+	655	hypothetical protein
ORF11	7869	8078	+	210	hypothetical protein
ORF12	8071	8334	+	264	hypothetical protein
ORF13	8347	8586	+	240	hypothetical protein
ORF14	8589	8768	+	180	hypothetical protein
ORF15	8765	8971	+	207	hypothetical protein
ORF16	8959	9303	+	345	hypothetical protein
ORF17	9281	11023	+	1743	hypothetical protein
ORF18	11023	12069	+	1047	peptidase
ORF19	12072	12518	+	447	hypothetical protein
ORF20	12511	12657	+	147	hypothetical protein
ORF21	12667	13452	+	786	DNA primase
ORF22	13449	13643	+	195	hypothetical protein
ORF23	13644	14924	+	1281	Phage DNA helicase
ORF24	14976	15131	+	156	hypothetical protein
ORF25	15274	17664	+	2391	DNA-directed DNA polymerase
ORF26	17661	18209	+	549	Nucleotidyltransferase
ORF27	18199	18417	+	219	hypothetical protein
ORF28	18579	19559	+	981	Phage phosphoesterase
ORF29	19822	20667	+	846	large tegument protein
ORF30	20721	20975	+	255	hypothetical protein
ORF31	20979	21353	+	375	hypothetical protein
ORF32	21353	21514	+	162	hypothetical protein
ORF33	21517	21714	+	198	hypothetical protein
ORF34	21717	21878	+	162	hypothetical protein
ORF35	21878	22384	+	507	HNH endonuclease
ORF36	22359	23333	+	975	5'-3' exonuclease
ORF37	23290	23490	+	201	hypothetical protein
ORF38	23484	23714	+	231	Transcription elongation factor
ORF39	23921	24133	+	213	DNA endonuclease VII
ORF40	24130	24591	+	462	nucleotide kinase
ORF41	24733	27201	+	2469	RNA polymerase
ORF42	27211	27549	+	339	YspA-related SLOG family
ORF43	27573	28013	+	441	hypothetical protein
ORF44	28010	28273	+	264	hypothetical protein
ORF45	28283	29878	+	1596	portal protein
ORF46	29893	30735	+	843	scaffolding protein
ORF47	30761	31780	+	1020	Major Capsid protein
ORF48	31792	31974	+	183	capsid scaffolding protein
ORF49	32062	32622	+	561	tail tubular protein A/exopolysaccharide depolymerase/type 3 adaptor protein
ORF50	32632	34992	+	2361	tail tubular protein B/head closure protein
ORF51	34994	35581	+	588	internal virion protein A
ORF52	35598	38282	+	2685	internal virion protein B
ORF53	38333	42031	+	3699	internal core protein
ORF54	42713	42129	-	585	tail fiber protein
